# Supplementary material for: Bile Acid Regulates Mononuclear Phagocytes and T Helper 17 Cells to Control Candida albicans in the Intestine
Source: J Fungi (Basel). 2022 Jun 7;8(6):610. doi: 10.3390/jof8060610 (PMC9224641; doi:10.3390/jof8060610)
Supplement: Supplementary file 1 [file jof-08-00610-s001.zip]

Archive with 1 entries (1 files):
- jof-1756191-supplementary.pdf
